# Supplementary material for: Preoperative Nutrition-Based Interventions in Children Undergoing Cardiac Surgeries—A Systematic Review and Meta-Analysis
Source: Nutrients. 2026 Feb 6;18(3):544. doi: 10.3390/nu18030544 (PMC12899530; doi:10.3390/nu18030544)
Supplement: Supplementary file 1 [file nutrients-18-00544-s001.zip]

Archive with 10 entries (10 files):
- 10. Suppl Table S8. GRADE_05 Dec 2025.pdf
- 11. Supplementary Figures_20 Dec.pdf
- 3. Suppl Table S1. Secondary outcomes.pdf
- 4. Suppl Table S2. Excluded Studies with Reasons_08 Oct_AS.pdf
- 5. Suppl Table S3. Characteristics of interventional trials.pdf
- 6. Suppl Table S4. Characteristics of observational studies.pdf
- 7. Suppl Table S5. NOS_cohort studies_11 Jan.pdf
- 8. Suppl Table S6. NOS_case-control_19 Dec.pdf
- 9. Suppl Table S7. Elgeresma.pdf
- PRISMA_2020_checklist_11 Jan.pdf
